# Supplementary material for: Potential Urine Proteomic Biomarkers for Focal Segmental Glomerulosclerosis and Minimal Change Disease
Source: Int J Mol Sci. 2022 Oct 20;23(20):12607. doi: 10.3390/ijms232012607 (PMC9604469; doi:10.3390/ijms232012607)
Supplement: Supplementary file 1 [file ijms-23-12607-s001.zip]

Archive with 1 entries (1 files):
- ijms-1830708-supplementary.xlsx
