# Supplementary material for: Potential Urine Proteomic Biomarkers for Focal Segmental Glomerulosclerosis and Minimal Change Disease
Source: Int J Mol Sci. 2022 Oct 20;23(20):12607. doi: 10.3390/ijms232012607 (PMC9604469; doi:10.3390/ijms232012607)
Supplement: Supplementary file 1 [file ijms-23-12607-s001.zip › ijms-1830708-supplementary.xlsx]

## Sheet: Table S1
Table S1 - Urinary proteins signinificantly changed in MCD and FSGS 1 against FSGS groups 2
Protein ID	Accession	Description		TIMS LFQ (discovery)													QQQ MRM (Validation)
			FSGS 1 vs FSGS 2							FSGS 2 vs MCD							Peptide Sequence	FSGS 1 vs FSGS 2						FSGS 2 vs MCD
			Significant FSGS 1 vs FSGS 2	Significance (-10xLOG(p)>20)	FSGS 1 Area	FSGS 2 Area	Up/down regulated in FSGS 2	Fold change between groups (difference > 2 times)	Group Profile Ratio FSGS 1 : FSGS 2	Significant FSGS 2 vs MCD	Significance (-10xLOG(p)>20)	FSGS 2 Area	MCD Area	Up/down regulated in FSGS 2	Fold change between groups (difference > 2 times)	Group Profile Ratio FSGS 2 : MCD		Student's T-test Significant FSGS 1 vs FSGS 2 (p<0.05)	Student's T-test p-value FSGS 1 vs FSGS 2	Student's T-test Difference FSGS 1 vs FSGS 2	Up/down regulated in FSGS 2	Fold change between groups (difference > 2 times)	Group Profile Ratio FSGS 1 : FSGS 2	Student's T-test Significant FSGS 2 vs MCD (p<0.05)	Student's T-test p-value FSGS 2 vs MCD	Student's T-test Difference FSGS 2 vs MCD	Up/down regulated in FSGS 2	Fold change between groups (difference > 2 times)	Group Profile Ratio FSGS 2 : MCD	validated in at least 1 group	validated in both groups
P00734	P00734|THRB_HUMAN	Prothrombin OS=Homo sapiens OX=9606 GN=F2 PE=1 SV=2	+	200	43763	206220	up	4.7122	0.21:1.00	+	200	204700	37264	up	5.49324	1.00:0.18	ELLESYIDGR	+	0.00255831	-3.71791	up	13.1584	0.08:1.00	+	0.0161168	3.25676	up	9.55833	1.00:0.10	+	+	Plasma abundant protein
P00747	P00747|PLMN_HUMAN	Plasminogen OS=Homo sapiens OX=9606 GN=PLG PE=1 SV=2	+	200	45931	217270	up	4.73036	0.21:1.00	+	200	221780	27524	up	8.0577	1.00:0.12	EAQLPVIENK	+	0.00298933	-3.20159	up	9.19974	0.11:1.00	+	0.0189124	2.77236	up	6.83225	1.00:0.15	+	+	Plasma abundant protein. Converts to plasmin, may activate epithelial sodium channels causing sodium retention and edema [24]
P02753	P02753|RET4_HUMAN	Retinol-binding protein 4 OS=Homo sapiens OX=9606 GN=RBP4 PE=1 SV=3	+	200	45168	279270	up	6.18292	0.16:1.00	+	200	282000	71908	up	3.92168	1.00:0.25	YWGVASFLQK	+	0.00164186	-3.47336	up	11.1067	0.09:1.00	+	0.00555461	4.25917	up	19.1487	1.00:0.05	+	+	It is filtered through the GBM and reabsorbed in the tubules, reflecting lysosomal proteolysis in the tubular epithelium. Its increase primarily indicates tubular damage. In addition, its level is associated with response to therapy. [21]
P02765	P02765|FETUA_HUMAN	Alpha-2-HS-glycoprotein OS=Homo sapiens OX=9606 GN=AHSG PE=1 SV=2	+	200	79340	545050	up	6.8698	0.15:1.00	+	200	572990	97516	up	5.87586	1.00:0.17	FSVVYAK	+	0.0364987	-2.33194	up	5.03482	0.20:1.00	+	0.0222611	3.16165	up	8.94853	1.00:0.11	+	+	In proteinuric patients, significant urinary losses of fetuin-A may cause low serum fetuin-A levels. However, its peptides are elevated in the urine of patients with a high percentage of TIF [40,41]
P02766	P02766|TTHY_HUMAN	Transthyretin OS=Homo sapiens OX=9606 GN=TTR PE=1 SV=1	+	200	145480	656360	up	4.51169	0.22:1.00	+	200	686430	183730	up	3.73608	1.00:0.27	GSPAINVAVHVFR	+	0.0052692	-2.89411	up	7.43386	0.13:1.00	+	0.0135385	3.30855	up	9.90768	1.00:0.10	+	+	Plasma abundant protein
P02774	P02774|VTDB_HUMAN	Vitamin D-binding protein OS=Homo sapiens OX=9606 GN=GC PE=1 SV=2	+	200	56396	663080	up	11.7576	0.09:1.00	+	200	701440	65076	up	10.7788	1.00:0.09	VLEPTLK	+	0.0280189	-2.66509	up	6.34266	0.16:1.00	+	0.0322189	3.2701	up	9.64716	1.00:0.10	+	+	Potential marker of renal interstitial inflammation and fibrosis, and steroid-resistant nephrotic syndrome [18-20]
P02790	P02790|HEMO_HUMAN	Hemopexin OS=Homo sapiens OX=9606 GN=HPX PE=1 SV=2	+	200	134540	996130	up	7.40397	0.14:1.00	+	200	1025400	193460	up	5.30032	1.00:0.19	NFPSPVDAAFR	+	0.00783989	-2.55523	up	5.87762	0.17:1.00	+	0.004554	3.63748	up	12.4448	1.00:0.08	+	+	Hemopexin induces nephrin-dependent reorganization of the actin cytoskeleton in podocytes [25-27]
P04004	P04004|VTNC_HUMAN	Vitronectin OS=Homo sapiens OX=9606 GN=VTN PE=1 SV=1	+	200	21683	232340	up	10.7153	0.09:1.00	+	200	222150	23804	up	9.33247	1.00:0.11	FEDGVLDPDYPR	+	0.01492	-2.58602	up	6.00439	0.17:1.00	+	0.0053968	4.91849	up	30.2422	1.00:0.03	+	+	Vitronectin activates integrins, through which podocytes are attached to the GBM. Possibly vitronectin activation is involved in podocyte detachment from GBM [42]
P05155	P05155|IC1_HUMAN	Plasma protease C1 inhibitor OS=Homo sapiens OX=9606 GN=SERPING1 PE=1 SV=2	+	200	18284	117930	up	6.4499	0.16:1.00	+	200	105170	23373	up	4.49964	1.00:0.22	FQPTLLTLPR	+	0.00193591	-3.05793	up	8.32776	0.12:1.00	+	0.00188833	3.99472	up	15.9416	1.00:0.06	+	+	Activation of the C1 complex is under control of the C1-inhibitor. It forms a proteolytically inactive complex with the C1r or C1s proteases. May play a potentially crucial role in regulating important physiological pathways including complement activation, blood coagulation, fibrinolysis and the generation of kinins. Acute phase marker [36]
P06727	P06727|APOA4_HUMAN	Apolipoprotein A-IV OS=Homo sapiens OX=9606 GN=APOA4 PE=1 SV=4	+	200	11036	166450	up	15.0825	0.07:1.00	+	200	147700	19208	up	7.6895	1.00:0.13	LGEVNTYAGDLQK	+	0.0345281	-2.84828	up	7.20141	0.14:1.00	+	0.00509143	5.55126	up	46.8916	1.00:0.02	+	+	Plasma abundant protein
P19823	P19823|ITIH2_HUMAN	Inter-alpha-trypsin inhibitor heavy chain H2 OS=Homo sapiens OX=9606 GN=ITIH2 PE=1 SV=2	+	200	14136	118540	up	8.38568	0.12:1.00	+	200	83935	8429.2	up	9.95765	1.00:0.10	SLAPTAAAK	+	0.00653412	-3.12682	up	8.7351	0.11:1.00	+	9.83029e-05	6.40707	up	84.8631	1.00:0.01	+	+	The inter-alpha-trypsin inhibitors (ITI) are a family of structurally related plasma serine protease inhibitors involved in extracellular matrix stabilization. ITIs are involved in the accumulation of tubulo-interstitial fibrosis in severe forms of FSGS and it activates CD44 + parietal profibrogenic cells in FSGS [28-30]
P61769	P61769|B2MG_HUMAN	Beta-2-microglobulin OS=Homo sapiens OX=9606 GN=B2M PE=1 SV=1	+	200	21323	216450	up	10.151	0.10:1.00	+	200	223860	44921	up	4.98342	1.00:0.20	VNHVTLSQPK	+	0.000782185	-3.34855	up	10.1862	0.10:1.00	+	0.0254376	3.06815	up	8.38697	1.00:0.12	+	+	Plasma abundant protein
P06312	P06312|KV401_HUMAN	Immunoglobulin kappa variable 4-1 OS=Homo sapiens OX=9606 GN=IGKV4-1 PE=1 SV=1	+	118.73	32163	86384	up	2.68582	0.37:1.00	+	200	71296	22925	up	3.10997	1.00:0.32	NYLAWYQQKPGQPPK	+	0.0398254	-1.14869	up	2.21712	0.45:1.00	+	0.0289566	1.68035	up	3.20505	1.00:0.31	+	+	Plasma abundant protein
P0C0L5	P0C0L5|CO4B_HUMAN	Complement C4-B OS=Homo sapiens OX=9606 GN=C4B PE=1 SV=2	+	200	8243.7	51353	up	6.22936	0.16:1.00	+	44.52	35295	5834	up	6.04988	1.00:0.17	VGDTLNLNLR	+	0.0238406	-2.73797	up	6.67131	0.15:1.00	+	0.0131008	3.89217	up	14.8478	1.00:0.07	+	+	The complement components C1 and C4B, properdin (CFP) showed a massive increase in protein abundance in FSGS [31]
P10909	P10909|CLUS_HUMAN	Clusterin OS=Homo sapiens OX=9606 GN=CLU PE=1 SV=1								+	108.5	94658	41737	up	2.26796	1.00:0.44	ELDESLQVAER	+	0.0059496	-1.92225	up	3.79012	0.26:1.00	+	0.0138009	2.26469	up	4.8055	1.00:0.21	+		Clusterin facilitates in vivo clearance of extracellular misfolded proteins and apoptosis. Clusterin has been postulated as a down modulator of the inflammatory response [46]
P51884	P51884|LUM_HUMAN	Lumican OS=Homo sapiens OX=9606 GN=LUM PE=1 SV=2	+	138.9	4340.6	51110	up	11.7749	0.08:1.00								SLEDLQLTHNK	+	0.0373481	-3.07952	up	8.45331	0.12:1.00	+	0.046204	3.52217	up	11.4889	1.00:0.09	+		#N/A
P05156	P05156|CFAI_HUMAN	Complement factor I OS=Homo sapiens OX=9606 GN=CFI PE=1 SV=2	+	88.84	3679.1	20472	up	5.5644	0.18:1.00								VFSLQWGEVK	+	0.0365447	-3.01759	up	8.09813	0.12:1.00	+	0.000150911	8.54615	up	373.806	1.00:0.003	+		#N/A
P01034	P01034|CYTC_HUMAN	Cystatin-C OS=Homo sapiens OX=9606 GN=CST3 PE=1 SV=1	+	23.89	15054	42003	up	2.79016	0.36:1.00								ALDFAVGEYNK	+	0.00510303	-1.91071	up	3.75995	0.27:1.00	+	0.0252324	2.20229	up	4.60209	1.00:0.22	+		#N/A
Q08380	Q08380|LG3BP_HUMAN	Galectin-3-binding protein OS=Homo sapiens OX=9606 GN=LGALS3BP PE=1 SV=1	+	22.16	18028	6047.6	down	2.98102	2.98:1.00								SDLAVPSELALLK	+	0.0305332	2.65329	down	6.29099	6.29:1.00		0.139597	-3.39803		10.5417	1.00:10.54	+		#N/A
P02748	P02748|CO9_HUMAN	Complement component C9 OS=Homo sapiens OX=9606 GN=C9 PE=1 SV=2	+	200	8413.8	103090	up	12.2525	0.08:1.00	+	200	97679	11488	up	8.5027	1.00:0.12	LSPIYNLVPVK	+	0.0144609	-2.96719	up	7.82009	0.13:1.00		1	7.16425		143.435	1.00:0.01	+		The complement components C1 and C4B, properdin (CFP) showed a massive increase in protein abundance in FSGS [31]
P00751	P00751|CFAB_HUMAN	Complement factor B OS=Homo sapiens OX=9606 GN=CFB PE=1 SV=2	+	200	7139.5	134910	up	18.8963	0.05:1.00	+	200	140490	9717.5	up	14.4574	1.00:0.07	EELLPAQDIK	+	0.0172334	-3.35367	up	10.2224	0.10:1.00		1	NaN				+		The complement components C4B showed a massive increase in protein abundance in FSGS [31,32]
P06396	P06396|GELS_HUMAN	Gelsolin OS=Homo sapiens OX=9606 GN=GSN PE=1 SV=1	+	26.62	17796	36153	up	2.03152	0.49:1.00								AGALNSNDAFVLK	+	0.00579944	-1.57337	up	2.97599	0.34:1.00		0.18607	0.973959		1.96422	1.00:0.51	+		#N/A
P07357	P07357|CO8A_HUMAN	Complement component C8 alpha chain OS=Homo sapiens OX=9606 GN=C8A PE=1 SV=2	+	55.11	2174.5	16314	up	7.50241	0.13:1.00								MESLGITSR	0	0.0695969	-1.73491		3.32859	0.30:1.00	+	0.0148943	3.07657	up	8.43604	1.00:0.12			#N/A
P02656	P02656|APOC3_HUMAN	Apolipoprotein C-III OS=Homo sapiens OX=9606 GN=APOC3 PE=1 SV=1	+	56.49	17218	65089	up	3.78029	0.26:1.00								GWVTDGFSSLK	0	0.071896	-3.19102		9.13259	0.11:1.00	+	0.0244028	5.48098	up	44.662	1.00:0.02			#N/A
P01008	P01008|ANT3_HUMAN	Antithrombin-III OS=Homo sapiens OX=9606 GN=SERPINC1 PE=1 SV=1	+	200	59057	271560	up	4.59827	0.22:1.00	+	200	271900	54662	up	4.97421	1.00:0.20	DDLYVSDAFHK		0.085534	-1.97121		3.92098	0.26:1.00		0.0897741	2.4845		5.59638	1.00:0.18			Plasma abundant protein
P01024	P01024|CO3_HUMAN	Complement C3 OS=Homo sapiens OX=9606 GN=C3 PE=1 SV=2	+	200	39883	429050	up	10.7577	0.09:1.00	+	200	389020	53062	up	7.33142	1.00:0.14	TGLQEVEVK		0.140108	-2.22759		4.68352	0.21:1.00		1	2.7236		6.60518	1.00:0.15			The complement components C1 and C4B, properdin (CFP) showed a massive increase in protein abundance in FSGS [22,23]
P02749	P02749|APOH_HUMAN	Beta-2-glycoprotein 1 OS=Homo sapiens OX=9606 GN=APOH PE=1 SV=3	+	200	18800	242310	up	12.8888	0.08:1.00	+	200	226180	15019	up	15.0596	1.00:0.07	ATVVYQGER		0.0881384	-2.78674		6.90068	0.14:1.00		1	7.14352		141.388	1.00:0.01			Apolipoprotein H, also known as beta-2-glycoprotein I, is a component of circulating plasma lipoproteins. It has been implicated in a variety of physiologic pathways including lipoprotein metabolism, coagulation, hemostasis, and the production of antiphospholipid autoantibodies.
P36955	P36955|PEDF_HUMAN	Pigment epithelium-derived factor OS=Homo sapiens OX=9606 GN=SERPINF1 PE=1 SV=4	+	200	4380.8	75492	up	17.2325	0.06:1.00	+	200	70372	5090.1	up	13.8253	1.00:0.07	LQSLFDSPDFSK		0.555634	-0.77697					1	NaN						Pigment epithelium-derived factor promotes actin redistribution, podocyte apoptosis, and proteinuria. Elevated serum PEDF aggravates the development of proteinuria and renal dysfunction by inducing F-actin arrangement, foot process fusion, and apoptosis of podocytes in both normal and diabetic mice, and this effect may be mediated by activation of the RhoA/ROCK1 pathway. [37]
P22352	P22352|GPX3_HUMAN	Glutathione peroxidase 3 OS=Homo sapiens OX=9606 GN=GPX3 PE=1 SV=2	+	200	12558	57774	up	4.60057	0.22:1.00	+	100.15	43461	8690.3	up	5.00109	1.00:0.20	QEPGENSEILPTLK		0.0615533	-2.13775		4.40075	0.23:1.00		0.0903818	2.74092		6.68498	1.00:0.15			Mafb has a protective role in diabetic nephropathy through regulation of slit diaphragm proteins, antioxidative enzymes, and Notch pathways in podocytes [47]
P01009	P01009|A1AT_HUMAN	Alpha-1-antitrypsin OS=Homo sapiens OX=9606 GN=SERPINA1 PE=1 SV=3	+	121.71	949650	2565800	up	2.70184	0.37:1.00	+	200	2692000	729330	up	3.69106	1.00:0.27	SVLGQLGITK		0.183046	-1.00128		2.00177	0.50:1.00		0.332809	0.982876			1.00:0.51			Plasma abundant protein
P10451	P10451|OSTP_HUMAN	Osteopontin OS=Homo sapiens OX=9606 GN=SPP1 PE=1 SV=1	+	109.17	56657	16482	down	3.43751	3.44:1.00	+	133.79	13164	104680	down	7.95199	1.00:7.95	GDSVVYGLR		0.768243	0.193886					0.992733	0.00865278			1.00:0.99			Opn plays an important role in the development of albuminuria, possibly by modulating podocyte signaling and motility. OPN expression increased in podocytes in FSGS [44,45]
P05090	P05090|APOD_HUMAN	Apolipoprotein D OS=Homo sapiens OX=9606 GN=APOD PE=1 SV=1	+	78.56	164050	73451	down	2.23346	2.23:1.00	+	61.76	61000	136690	down	2.24082	1.00:2.24	NILTSNNIDVK		0.80625	-0.105464					0.561782	-0.302021			1.00:1.23			Plasma abundant protein
P02750	P02750|A2GL_HUMAN	Leucine-rich alpha-2-glycoprotein OS=Homo sapiens OX=9606 GN=LRG1 PE=1 SV=2	+	67.57	188450	388120	up	2.05954	0.49:1.00	+	200	408770	103900	up	3.93426	1.00:0.25	DLLLPQPDLR		0.776963	-0.169649					0.688774	0.349531			1.00:0.78			The levels of LRG1 in plasma, peripheral blood leukocytes and kidney were elevated in LN patients as compared to control. Plasma expression levels of LRG1 correlated positively with renal function and renal disease activity of lupus nephritis [38,39]
P08697	P08697|A2AP_HUMAN	Alpha-2-antiplasmin OS=Homo sapiens OX=9606 GN=SERPINF2 PE=1 SV=3	+	122.96	7507.9	41772	up	5.56374	0.18:1.00								LGNQEPGGQTALK		0.0752443	-1.68538		3.21626	0.31:1.00		0.160994	1.85524		3.61813	1.00:0.28			#N/A
O00187	O00187|MASP2_HUMAN	Mannan-binding lectin serine protease 2 OS=Homo sapiens OX=9606 GN=MASP2 PE=1 SV=4	+	88.06	52560	23417	down	2.24452	2.24:1.00								WPEPVFGR		0.781135	-0.159321					0.819517	0.201491			1.00:0.87			#N/A
P18428	P18428|LBP_HUMAN	Lipopolysaccharide-binding protein OS=Homo sapiens OX=9606 GN=LBP PE=1 SV=3	+	56.03	1000.9	18678	up	18.6612	0.05:1.00								ITLPDFTGDLR		1	-0.29968					1	NaN						#N/A
P00748	P00748|FA12_HUMAN	Coagulation factor XII OS=Homo sapiens OX=9606 GN=F12 PE=1 SV=3	+	52.77	1087.4	10024	up	9.21832	0.11:1.00								EQPPSLTR		0.336443	-2.04521		4.12734	0.24:1.00		1	NaN						#N/A
P08603	P08603|CFAH_HUMAN	Complement factor H OS=Homo sapiens OX=9606 GN=CFH PE=1 SV=4	+	45.9	18838	40088	up	2.12804	0.47:1.00								SSQESYAHGTK		0.584632	-1.66841		3.17864	0.31:1.00		1	NaN						#N/A
Q14520	Q14520|HABP2_HUMAN	Hyaluronan-binding protein 2 OS=Homo sapiens OX=9606 GN=HABP2 PE=1 SV=1	+	43.06	1275.2	8544.6	up	6.7006	0.15:1.00								VVLGDQDLK		0.166294	-2.32508		5.01092	0.20:1.00		1	NaN						#N/A
P00740	P00740|FA9_HUMAN	Coagulation factor IX OS=Homo sapiens OX=9606 GN=F9 PE=1 SV=2	+	40.71	1626.9	8840.1	up	5.43371	0.18:1.00								SALVLQYLR		1	0.239074					1	NaN						#N/A
P13645	P13645|K1C10_HUMAN	Keratin type I cytoskeletal 10 OS=Homo sapiens OX=9606 GN=KRT10 PE=1 SV=6	+	29.88	9511.4	39596	up	4.163	0.24:1.00								SLLEGEGSSGGGGR		1	-2.37648		5.19267	0.19:1.00		1	-0.0706085			1.00:1.05			#N/A
P02655	P02655|APOC2_HUMAN	Apolipoprotein C-II OS=Homo sapiens OX=9606 GN=APOC2 PE=1 SV=1	+	23.63	5136.6	18579	up	3.61698	0.28:1.00								TYLPAVDEK		0.585759	-0.894872					1	NaN						#N/A
P00738	P00738|HPT_HUMAN	Haptoglobin OS=Homo sapiens OX=9606 GN=HP PE=1 SV=1								+	200	441840	113990	up	3.87613	1.00:0.26	DIAPTLTLYVGK		0.11239	-2.10537		4.30309	0.23:1.00		0.595359	1.26081		2.39631	1.00:0.42			Plasma abundant protein
P02787	P02787|TRFE_HUMAN	Serotransferrin OS=Homo sapiens OX=9606 GN=TF PE=1 SV=3								+	92.85	1965200	867850	up	2.26445	1.00:0.44	DGAGDVAFVK		0.426393	-0.436877					0.530983	0.430531			1.00:0.74			Plasma abundant protein
P01011	P01011|AACT_HUMAN	Alpha-1-antichymotrypsin OS=Homo sapiens OX=9606 GN=SERPINA3 PE=1 SV=2								+	81.44	436400	207870	up	2.09939	1.00:0.48	EIGELYLPK		0.253151	-1.06061		2.08581	0.48:1.00		0.861322	0.225627			1.00:0.86			Plasma abundant protein
P02768	P02768|ALBU_HUMAN	Albumin OS=Homo sapiens OX=9606 GN=ALB PE=1 SV=2								+	78.35	7669100	3548000	up	2.16153	1.00:0.46	LVNEVTEFAK		0.493276	-0.359176					0.461256	0.456023			1.00:0.73			Plasma abundant protein
P02763	P02763|A1AG1_HUMAN	Alpha-1-acid glycoprotein 1 OS=Homo sapiens OX=9606 GN=ORM1 PE=1 SV=1								+	73.01	1756800	872330	up	2.01392	1.00:0.50	NWGLSVYADKPETTK		0.795009	-0.128889					0.869751	0.119433			1.00:0.92			Regulation of immune system process/acute-phase response Increased α1-AGP before the onset of albuminuria suggests its usefulness as a biomarker of early glomerular damage in obese children [50,51]
P01019	P01019|ANGT_HUMAN	Angiotensinogen OS=Homo sapiens OX=9606 GN=AGT PE=1 SV=1	+	200	17725	283240	up	15.9797	0.06:1.00	+	200	285340	23498	up	12.1432	1.00:0.08	-		-	-					-	-						Plasma abundant protein
P01860	P01860|IGHG3_HUMAN	Immunoglobulin heavy constant gamma 3 OS=Homo sapiens OX=9606 GN=IGHG3 PE=1 SV=2	+	200	66013	187000	up	2.83278	0.35:1.00	+	200	158770	38660	up	4.10683	1.00:0.24	-		-	-					-	-						Plasma abundant protein
P01861	P01861|IGHG4_HUMAN	Immunoglobulin heavy constant gamma 4 OS=Homo sapiens OX=9606 GN=IGHG4 PE=1 SV=1	+	200	48984	330080	up	6.73853	0.15:1.00	+	200	324430	41030	up	7.90714	1.00:0.13	-		-	-					-	-						Plasma abundant protein
P01876	P01876|IGHA1_HUMAN	Immunoglobulin heavy constant alpha 1 OS=Homo sapiens OX=9606 GN=IGHA1 PE=1 SV=2	+	200	155800	525280	up	3.3715	0.30:1.00	+	200	524060	105190	up	4.98203	1.00:0.20	-		-	-					-	-						Plasma abundant protein
P02647	P02647|APOA1_HUMAN	Apolipoprotein A-I OS=Homo sapiens OX=9606 GN=APOA1 PE=1 SV=1	+	200	60350	346740	up	5.74548	0.17:1.00	+	200	287910	36379	up	7.91418	1.00:0.13	-		-	-					-	-						ApoA-1b is noted to be present in the urine of recurrent FSGS possibly correlating with disease activity[33-35]
P0DOX5	P0DOX5|IGG1_HUMAN	Immunoglobulin gamma-1 heavy chain OS=Homo sapiens OX=9606 PE=1 SV=2	+	200	338530	1850500	up	5.46628	0.18:1.00	+	200	1855600	325290	up	5.70445	1.00:0.18	-		-	-					-	-						Plasma abundant protein
Q96PD5	Q96PD5|PGRP2_HUMAN	N-acetylmuramoyl-L-alanine amidase OS=Homo sapiens OX=9606 GN=PGLYRP2 PE=1 SV=1	+	200	17207	81800	up	4.75388	0.21:1.00	+	200	72721	8476.7	up	8.57893	1.00:0.12	-		-	-					-	-						Plasma abundant protein
P0DOX8	P0DOX8|IGL1_HUMAN	Immunoglobulin lambda-1 light chain OS=Homo sapiens OX=9606 PE=1 SV=1	+	97.77	152910	368730	up	2.41142	0.41:1.00	+	200	364990	120990	up	3.0167	1.00:0.33	-		-	-					-	-						Plasma abundant protein
P08571	P08571|CD14_HUMAN	Monocyte differentiation antigen CD14 OS=Homo sapiens OX=9606 GN=CD14 PE=1 SV=2								+	138.61	50119	19392	up	2.58452	1.00:0.39	-		-	-					-	-						СD14 secreted by macrophages in patients with recurrent focal and segmental glomerulosclerosis [43]
P02652	P02652|APOA2_HUMAN	Apolipoprotein A-II OS=Homo sapiens OX=9606 GN=APOA2 PE=1 SV=1	+	200	29275	239320	up	8.17489	0.12:1.00	+	123.24	180970	20367	up	8.88545	1.00:0.11	-		-	-					-	-						Plasma abundant protein
P01859	P01859|IGHG2_HUMAN	Immunoglobulin heavy constant gamma 2 OS=Homo sapiens OX=9606 GN=IGHG2 PE=1 SV=2								+	107.81	584440	237050	up	2.46547	1.00:0.41	-		-	-					-	-						Plasma abundant protein
P13987	P13987|CD59_HUMAN	CD59 glycoprotein OS=Homo sapiens OX=9606 GN=CD59 PE=1 SV=1	+	142.39	171980	60961	down	2.82115	2.82:1.00	+	98.47	60922	166750	down	2.73711	1.00:2.74	-		-	-					-	-						Membrane attack complex inhibitor
Q96FE7	Q96FE7|P3IP1_HUMAN	Phosphoinositide-3-kinase-interacting protein 1 OS=Homo sapiens OX=9606 GN=PIK3IP1 PE=1 SV=2	+	200	78534	13377	down	5.87082	5.87:1.00	+	78.47	11743	88610	down	7.54577	1.00:7.55	-		-	-					-	-						P3IK is expressed in podocytes by nephrin, podocin, and CD2AP and stimulates nephrin-induced AKT phosphorylation of several target proteins in podocytes. One such target is Bad; its phosphorylation and inactivation by 14-3-3 protects podocytes against detachment-induced cell death. The activation of canonical kinase cascades, such as PI3K/AKT signaling, represents an essential component to mainta…
Q14508	Q14508|WFDC2_HUMAN	WAP four-disulfide core domain protein 2 OS=Homo sapiens OX=9606 GN=WFDC2 PE=1 SV=2	+	86.91	69564	32646	down	2.13086	2.13:1.00	+	76.67	30078	84250	down	2.80105	1.00:2.80	-		-	-					-	-						It functions as a protease inhibitor in many family members. This gene is expressed in epithelial cells, and was also found to be expressed in some ovarian cancers [49]
P69905	P69905|HBA_HUMAN	Hemoglobin subunit alpha OS=Homo sapiens OX=9606 GN=HBA1 PE=1 SV=2	+	20.81	205120	69298	down	2.95997	2.96:1.00	+	31.07	30273	115060	down	3.80075	1.00:3.80	-		-	-					-	-						Plasma abundant protein
P19827	P19827|ITIH1_HUMAN	Inter-alpha-trypsin inhibitor heavy chain H1 OS=Homo sapiens OX=9606 GN=ITIH1 PE=1 SV=3	+	146.54	8195.2	46057	up	5.62	0.18:1.00								-		-	-					-	-						#N/A
P04196	P04196|HRG_HUMAN	Histidine-rich glycoprotein OS=Homo sapiens OX=9606 GN=HRG PE=1 SV=1	+	117.44	5700.6	53371	up	9.36235	0.11:1.00								-		-	-					-	-						#N/A
P0DJD8	P0DJD8|PEPA3_HUMAN	Pepsin A-3 OS=Homo sapiens OX=9606 GN=PGA3 PE=1 SV=1	+	110.21	28718	4771.7	down	6.0184	6.02:1.00								-		-	-					-	-						#N/A
P0C0L4	P0C0L4|CO4A_HUMAN	Complement C4-A OS=Homo sapiens OX=9606 GN=C4A PE=1 SV=2	+	93.65	4484.8	37752	up	8.41777	0.12:1.00								-		-	-					-	-						#N/A
P01619	P01619|KV320_HUMAN	Immunoglobulin kappa variable 3-20 OS=Homo sapiens OX=9606 GN=IGKV3-20 PE=1 SV=2	+	67.38	22104	45578	up	2.06198	0.48:1.00								-		-	-					-	-						#N/A
P00746	P00746|CFAD_HUMAN	Complement factor D OS=Homo sapiens OX=9606 GN=CFD PE=1 SV=5	+	62.14	2281.2	25587	up	11.2165	0.09:1.00								-		-	-					-	-						#N/A
P10253	P10253|LYAG_HUMAN	Lysosomal alpha-glucosidase OS=Homo sapiens OX=9606 GN=GAA PE=1 SV=4	+	32.97	9548.5	2780.6	down	3.43397	3.43:1.00								-		-	-					-	-						#N/A
Q8IWU5	Q8IWU5|SULF2_HUMAN	Extracellular sulfatase Sulf-2 OS=Homo sapiens OX=9606 GN=SULF2 PE=1 SV=1	+	31.43	20983	6781.7	down	3.09406	3.09:1.00								-		-	-					-	-						#N/A
P0DOX7	P0DOX7|IGK_HUMAN	Immunoglobulin kappa light chain OS=Homo sapiens OX=9606 PE=1 SV=1	+	30.14	42057	99679	up	2.37009	0.42:1.00								-		-	-					-	-						#N/A
P15309	P15309|PPAP_HUMAN	Prostatic acid phosphatase OS=Homo sapiens OX=9606 GN=ACP3 PE=1 SV=3	+	28.52	19179	7384.3	down	2.59727	2.60:1.00								-		-	-					-	-						#N/A
Q15828	Q15828|CYTM_HUMAN	Cystatin-M OS=Homo sapiens OX=9606 GN=CST6 PE=1 SV=1	+	24.28	4766.4	12757	up	2.67644	0.37:1.00								-		-	-					-	-						#N/A
P35542	P35542|SAA4_HUMAN	Serum amyloid A-4 protein OS=Homo sapiens OX=9606 GN=SAA4 PE=1 SV=2	+	23.82	4342.1	14923	up	3.43682	0.29:1.00								-		-	-					-	-						#N/A
O75594	O75594|PGRP1_HUMAN	Peptidoglycan recognition protein 1 OS=Homo sapiens OX=9606 GN=PGLYRP1 PE=1 SV=1	+	21.93	15709	7192.4	down	2.18411	2.18:1.00								-		-	-					-	-						#N/A
P0DOX2	P0DOX2|IGA2_HUMAN	Immunoglobulin alpha-2 heavy chain OS=Homo sapiens OX=9606 PE=1 SV=2	+	20.42	3949.2	17292	up	4.37861	0.23:1.00								-		-	-					-	-						#N/A
